# Supplementary material for: Electrochemical Sensing of Gallic Acid in Beverages Using a 3D Bio-Nanocomposite Based on Carbon Nanotubes/Spongin-Atacamite
Source: Biosensors (Basel). 2023 Feb 13;13(2):262. doi: 10.3390/bios13020262 (PMC9954721; doi:10.3390/bios13020262)
Supplement: Supplementary file 1 [file biosensors-13-00262-s001.zip]

Archive with 1 entries (1 files):
- biosensors-2166901-supplementary.pdf
